# Supplementary material for: Genome-wide identification and comparative analysis of the Amino Acid Transporter (AAT) gene family and their roles during Phaseolus vulgaris symbioses
Source: Funct Integr Genomics. 2024 Mar 2;24(2):47. doi: 10.1007/s10142-024-01331-0 (PMC10908646; doi:10.1007/s10142-024-01331-0)
Supplement: Supplementary file 3 — Table S1 The subcellular localization of AAT genes segregated according to the subfamilies using in silico tool Plant-mPLoc (version 2.0) (http://www.csbio.sjtu.edu.cn/bioinf/plant-multi/). Table S2 In silico promoter analyses of PvAAT genes by PlantPAN3.0 (XLSX 30 kb) [file 10142_2024_1331_MOESM3_ESM.xlsx]

## Sheet: Table S1
Table S1: The subcellular localization of AAT genes segregated according to the subfamilies using in silico tool Plant-mPLoc (version 2.0) (http://www.csbio.sjtu.edu.cn/bioinf/plant-multi/).
No.	Gene Name	Transcript IDs	Sub cellular Localization
1	CAT1	Phvul.001G104600	Plasma membrane
2	CAT2	Phvul.001G104700	Plasma membrane
3	CAT3	Phvul.002G001801	Chloroplast
4	CAT4	Phvul.002G252100	Plasma membrane
5	CAT5	Phvul.003G023101	Plasma membrane
6	CAT6	Phvul.003G225700	Plasma membrane
7	CAT7	Phvul.004G073100	Plasma membrane
8	CAT8	Phvul.007G023700	Plasma membrane
9	CAT9	Phvul.008G045400	Plasma membrane
10	CAT10	Phvul.009G217500	Plasma membrane
11	CAT11	Phvul.009G243100	Plasma membrane
12	CAT12	Phvul.009G243600	Plasma membrane
13	CAT13	Phvul.011G174000	Plasma membrane
1	PHS1	Phvul.002G052400	Plasma membrane
2	PHS2	Phvul.002G128000	Plasma membrane
3	PHS3	Phvul.002G235600	Plasma membrane
4	PHS4	Phvul.003G276300	Plasma membrane
5	PHS5	Phvul.008G177000	Plasma membrane
1	ACT1	Phvul.007G032900	Plasma membrane
2	ACT2	Phvul.007G032800	Plasma membrane
3	ACT3	Phvul.009G154100	Plasma membrane
1	TTP1	Phvul.004G082300	Plasma membrane
1	ATLa1	Phvul.001G248000	Plasma membrane
2	ATLa2	Phvul.004G045200	Plasma membrane
3	ATLa3	Phvul.004G045100	Plasma membrane
4	ATLa4	Phvul.005G179900	Plasma membrane
5	ATLa5	Phvul.008G024100	Plasma membrane
6	ATLa6	Phvul.008G219100	Plasma membrane
7	ATLa7	Phvul.008G219200	Plasma membrane
8	ATLa8	Phvul.009G198000	Plasma membrane
9	ATLb1	Phvul.001G123600	Plasma membrane
10	ATLb2	Phvul.001G263500	Plasma membrane
11	ATLb3	Phvul.002G156500	Plasma membrane
12	ATLb4	Phvul.006G071900	Plasma membrane
13	ATLb5	Phvul.007G097200	Plasma membrane
14	ATLb6	Phvul.007G256500	Plasma membrane
15	ATLb7	Phvul.008G040900	Plasma membrane
16	ATLb8	Phvul.008G040700	Plasma membrane
1	ANT1	Phvul.001G199300	Plasma membrane
2	ANT2	Phvul.003G270400	Plasma membrane
1	AUX1	Phvul.001G241500	Plasma membrane
2	AUX2	Phvul.008G106300	Plasma membrane
3	AUX3	Phvul.008G225300	Plasma membrane
4	AUX4	Phvul.009G120700	Chloroplast
5	AUX5	Phvul.009G122200	Plasma membrane
6	AUX6	Phvul.010G003600	Plasma membrane
7	AUX7	Phvul.011G034000	Plasma membrane
1	AAP1	Phvul.001G077000	Plasma membrane
2	AAP2	Phvul.001G076600	Plasma membrane
3	AAP3	Phvul.001G071500	Plasma membrane
4	AAP4	Phvul.006G061100	Plasma membrane
5	AAP5	Phvul.006G061300	Plasma membrane
6	AAP6	Phvul.006G061500	Plasma membrane
7	AAP7	Phvul.006G061400	Plasma membrane
8	AAP8	Phvul.007G047400	Plasma membrane
9	AAP9	Phvul.008G282800	Plasma membrane
10	AAP10	Phvul.008G283000	Plasma membrane
11	AAP11	Phvul.009G112000	Plasma membrane
12	AAP12	Phvul.009G112100	Plasma membrane
13	AAP13	Phvul.009G113800	Plasma membrane
14	AAP14	Phvul.009G128500	Plasma membrane
15	AAP15	Phvul.009G153600	Plasma membrane
16	AAP16	Phvul.009G153700	Plasma membrane
1	GAT1	Phvul.002G296800	Plasma membrane
2	GAT2	Phvul.007G105500	Plasma membrane
3	GAT3	Phvul.007G177700	Plasma membrane
4	GAT4	Phvul.011G089600	Plasma membrane
5	GAT5	Phvul.011G089500	Plasma membrane
1	ProT1	Phvul.001G239300	Plasma membrane
2	ProT2	Phvul.003G206600	Plasma membrane
3	ProT3	Phvul.008G227600	Plasma membrane
1	LHT1	Phvul.001G259200	Plasma membrane
2	LHT2	Phvul.002G113000	Plasma membrane
3	LHT3	Phvul.002G176400	Plasma membrane
4	LHT4	Phvul.003G028400	Plasma membrane
5	LHT5	Phvul.003G208900	Plasma membrane
6	LHT6	Phvul.004G056700	Plasma membrane
7	LHT7	Phvul.005G001700	Plasma membrane
8	LHT8	Phvul.006G190600	Plasma membrane
9	LHT9	Phvul.007G103000	Plasma membrane
10	LHT10	Phvul.008G149700	Plasma membrane
11	LHT11	Phvul.008G149800	Plasma membrane
12	LHT12	Phvul.009G021300	Plasma membrane
13	LHT13	Phvul.011G025100	Plasma membrane

## Sheet: Table S2
Table S2: In silico promoter analyses of PvAAT genes by PlantPAN3.0.
Gene name	AP2 ; ERF	AP2	AT-Hook	AP2 ; B3	B3	bHLH	bZIP	bZIP	C2H2	CG-1	TCR	E2F ;E2F/DP	EIN3	GATA	GRAS	Homeodomain	HD-ZIP	LOB	MADF	MADS box	MYB/SANT	NAC ; NAM	SBP	Sox	TCP	TBP	WRKY	(Others)
CAT1			19	3	1	30	8		5		4		4	7		19	2		1	3	24	7	2	1		8	19
CAT2			19	3			4		4		3		4	9		12	2		2	4	35	8		1	8	8	8
CAT3													1	2					1		1
CAT4		1	20	2		1	6	2	4		4		1	3		13	2				30	6	14			9	21
CAT5	1	9	17	1	1	1	9	2	3		4		6	3		15	2			2	21	3	1	1	1	9	21	1
CAT6		1	15			3	12		4		4		6	12		16	2		3	6	17	3	9	1	1	8	17
CAT7			19	1	1	4	8	2	4		4		6	3		7	2	1	6	5	25	6	2		1	8	14
CAT8			19	1		29	8	2	6		4		3	1		17	2		8	2	18	1	2	1	1	8
CAT9			19	1		28	11		4		4		2	3		17	2		1	3	15	2	2			7	16	1
CAT10			19	3		1	6	2	4		4		5	3		13	2		7	5	27	2	1	1	1	8	20
CAT11	1	6	17		2	2	3	2	4		4		2	11		20	1		7	4	31	2	1		2	5	21
CAT12			16	1	1	30	13	2	4		4		2	10		18	2		4	3	31	2		1	2	7	21	1
CAT13	1	5	19	3	1	2	15		2		4		5	8		21	2		6	4	22	2	8	1		9	10
PHS1			18		2	1	4		6		4		2	8		20	2		4	10	23	2		1		9	22	1
PHS2	1	10	19	1	2	30	9		4		4		1	11		11	1		2	5	30	1				9
PHS3			19	1		31	9	2	4		4			4		17	2		8	3	23	8	2	1	1	8	14	1
PHS4			13	3		1	11	2	3		4		4	8		11	2		7	10	28	2	1		2	8	2	1
PHS5		4	17	3	2	3	11	2	5		4		5	7		21	2	1	6	3	32	3	1		6	9	27	1
ACT1			19			3	10		2		3		2			12	2		2	3	8	4	1		6	8	21	1
ACT2	1	6	19	1	1	29	16	2	3		4					19	2	1		3	25	4		1		9	27	1
ACT3			18	3	1	2	5	2	5		4		5			19	2		5	1	33	3		1		8	26
TTP1			19	3	1		4	2	3		3		2	1		12	2			3	15	1	1	1	6	7	6	1
ATLa1			20		1		11	2	3		4		4	7		21	2			2	27	2		1		9	17	1
ATLa2			19	3		2	3		3		4		1	11	1	18	2		7	6	31	4	13	1		8	8
ATLa3	1	8	17	2		2	15	2	3		4		1	10	1	17	2		5	3	26	4	17	1	1	8	18
ATLa4			19		1	3	9	2	4		4		5	11	1	13	2		8	2	28	4	17		1	9	27
ATLa5	1	6	18	3	3	6	1	2	4		4		3			13	2	1		8	32	15	1	1		8	1
ATLa6			10	2		4	16		3		4		5	5	1	19	2	1	9	1	15	3	16	1	8	8	16
ATLa7		3	19		2	29	17	2	3		4		3	9		23	2		7	3	24	3	1	1	1	9	26	1
ATLa8			16	4	1		1	2	4		4		1	6		12	2		9	2	11	2	16		1	7	9	1
ATLb1			18	2		30	11	2	2		4	1	6	8		19	2		1	2	18	2	1		6	9	16
ATLb2	1	8	17	5	1	11	15	2	3		4		3	5		17	2		3	2	33	2	1	1	8	8	22	1
ATLb3			19	3	1	2	2		2		4		5	13		17	2		9	1	32	6	13			6	2	1
ATLb4			17	1		2	9	2	2		4		1	3		17	2			8	27	1	1	1	6	8		1
ATLb5	1	9	19	5	2	2	7	2	3		3		2	3	1	9	2			4	20	3	17		3	9
ATLb6		2	17	3		6	13		3		4	1	4	6		18	2		6	4	19	3	2	1	1	8	21
ATLb7		2	18		1	1	2	2	2		4		1	9		13	2			5	18	3	1	1		7		1
ATLb8		1	18	3	1	31	15		1	2	4	1	1	11		22	2		8	2	35	2	1	1		8
ANT1	1	10	18	4	3		4	2	3		4		4	1		19	2			1	18	2	10	1		8	27
ANT2		1	19	3		4	13	2	3	1	4		4	3		20	2		8	3	18	2	8			8	10
AUX1			21	3		1	11	2	3	2	4		5	12		19	2	1	3	1	15	4	1	1		8		1
AUX2		9	17			7	6	2	4		4	1	5	1	1	18	2		7	2	8	1	15	1	2	8		1
AUX3		1	18	5	1		1	2	6		3		2	9		18	2		2	1	10	2	14	1	1	8	27
AUX4	1	9	18	2	1	5	19		4	2	4		1	13		15	2		7	3	18	2	2	1	11	8	22
AUX5			18	1	1	28	8	2	3		3		3	1		23	2		7	1	15	2	8	1	4	8	8
AUX6			16	1	2	3	6	2	3		4		2	13		18	2		1	1	14	2			5	8	1	1
AUX7			12	2	2	2	6	2	5		4		2	4		18	1		4	3	19	2	9		7	7	13	1
AAP1	1	8	20	3		2	11		3		3		1	1		14	2		5	3	26	1	1		2	9	26	1
AAP2		1	16	3	1	1	7	2	2		4		1	11		16	2		2	5	15	6	15	1	16	8		1
AAP3			20	3		2	1	2	5		3		3	7		16	2		9	2	28	7	1	1		8	27
AAP4			17	1		1	2		3		4		1	4		17	2		7	4	17	4		1	3	9	8
AAP5			19	3		1	3		3		4		2	11		11	2		1	4	17	2	1			8	26
AAP6			17	3	4	2	5	2	3		4		5	12		21	2		7	5	17	1	1	1	11	9
AAP7			19	1			7		1		4		3	6		17	2			2	15	2				8	26
AAP8	1	10	18		1		7		6		3		1	1		11	2		1	1	18	12	2			8	27
AAP9			16	1		5	13		2	1	3		4	2		11	2		1	4	36	2	7			8	21	1
AAP10			18	3	1	3	17		6		4		1	8		18	2				24	3			6	6	5	1
AAP11			16			2	8	2	3	2	4		3	10		17	2		9	6	37	2	14		7	5	21	1
AAP12			13	1	1	31	23		7	2	3		4	6		12	2		7	5	25	2	2	1		5	6
AAP13	1	6	19		1	2	1	2	6		4		4	4		10	2		6	5	20	1	1	1		8	24
AAP14		1	17	1	1	29	10	2	7		4		2	5		18	2		9	3	29	8	13	1	6	9	8	1
AAP15			18	1		2	9		3		4		5	2		18	2		7	1	13	3		1	6	8
AAP16			18			1	5		2	2	4		4	8		14	2		6	11	19	12	14	1	1	8		1
GAT1	1	9	19	1	1		1	2	3		4		4			18	2		3	1	31	11	14	1		9		1
GAT2			16	3	1	2	2	2	5	2	4		2	7		18	2		8	4	21	3		1		8	26	1
GAT3	1	10	16	3	1	2	18	2	4		4		4	6		19	2		1	3	17	5		1		8	8
GAT4	1	8	17		1	2	3		7		4		6	12		17	2		5	6	21	2	13	1	1	9	22	1
GAT5			17	3	1	1	2	2	4		4		1	12		16	2		8	4	23	3		1	6	8	27
ProT1			20	3		29	5	2	4		4		1	8		17	2		4	6	26	2	2	1	2	9	23	1
ProT2			21	1		1	5	2	2		4		1	11		21	2			1	29	7	1	1		8	27	1
ProT3	1	32	15	3	1	1	9	2	3		3		3	5		20	2		3	2	29	7	1		11	5	26
LHT1	1	6	18	3		2	5	2	3		3		5	4		14	1		1	4	19	2	2			8	15	1
LHT2			18	3	3	5	20		6		2		1	6		15	2		6	4	17	4	1		5	8	26
LHT3			21			1	4		2		4		1	6		14	2		7	3	13	4	2	1		9	1
LHT4			19	5	1	2	1	2	5		3		5	11		11	2		8	4	20	2	9	1	3	6	20
LHT5		4	19	2		1	6		3		4		6	3		18	2		7	4	33	1			1	7	7
LHT6			18	3	3	2	3	2	2		4		5	1		15	2		9	4	17	12	1	1	2	9	14
LHT7			19	1	1	1	1		4		3		1			18	2		1	5	24	2	1	1	1	8		1
LHT8		1	17	3		31	24		4		4		3	3	1	19	2		7	1	9	16	15		16	8		1
LHT9			19	1	1	2	2	2	4		4			8	1	16	2		7	4	16	2	16	1	2	8	21	1
LHT10		1	18			1	3	2	5		4		5	7		16	2		7	4	26	2	14	1		7	1
LHT11		3	17	3	1	27	17	2	3	2	4		3	7		23	2		9	2	16	3		1		8	3
LHT12	1	10	14	2	4	3	13	2	2	2	2		1	13	1	13	2		8	3	17	1	16			5	27	1
LHT13	1	8	20		1	3	10	2	3	2	4			4		16	2			7	27	3	1	1		8		1
Note:	Green column are the putative CIS acting elements that participate in regulation of symbioses.
